# Supplementary material for: A proteomics approach for the identification of cullin-9 (CUL9) related signaling pathways in induced pluripotent stem cell models
Source: PLoS One. 2021 Mar 11;16(3):e0248000. doi: 10.1371/journal.pone.0248000 (PMC7951927; doi:10.1371/journal.pone.0248000)
Supplement: S1 Table — All proteins were identified using a 95% protein probability or higher, a 1% FDR, and present in at least two hPSC LC-MS/MS replicates. Relevant LC-MS/MS information in table is from a representative LC-MS/MS run. (XLSX) [file pone.0248000.s013.xlsx]

## Sheet: SuppT1_IPCUL9only
Accesion Number	Protein name	Total spectral counts IP:CUL9	Total spectral counts IgG	% Coverage IP:CUL9	% Coverage IgG	# of replicates
Q9UJX3	Anaphase-promoting complex subunit 7	40	0	60	0	4
Q8IWT3	Cullin-9	29	0	17	0	4
Q9H1A4	Anaphase-promoting complex subunit 1	35	0	21	0	3
Q9UJX4	Anaphase-promoting complex subunit 5	28	0	42	0	2
P30260	Cell division cycle protein 27 homolog	19	0	40	0	3
P49790	Nuclear pore complex protein Nup153	17	0	18	0	3
Q13042	Cell division cycle protein 16 homolog	21	0	30	0	3
Q9UJX2	Cell division cycle protein 23 homolog	15	0	29	0	3
Q9UJX5	Anaphase-promoting complex subunit 4	17	0	26	0	3
P53621	Coatomer subunit alpha					2
Q9UJX6	Anaphase-promoting complex subunit 2	8	0	14	0	3
Q9UKV3	Apoptotic chromatin condensation inducer in the nucleus	8	0	8.1	0	2
Q01581	Hydroxymethylglutaryl-CoA synthase, cytoplasmic	6	0	13	0	2
Q14999	Cullin-7	8	0	6	0	3
O00148	ATP-dependent RNA helicase DDX39A	15	0	41	0	2
Q13310	Polyadenylate-binding protein 4	7	0	15	0	2
O00571	ATP-dependent RNA helicase DDX3X	4	0	7.4	0	2
Q99439	Calponin-2	2	0	7.1	0
Q13200	26S proteasome non-ATPase regulatory subunit 2	2	0	2.3	0
Q08945	FACT complex subunit SSRP1	2	0	3.7	0
Q02413	Desmoglein-1	2	0	2.4	0
P55072	Transitional endoplasmic reticulum ATPase	2	0	2.9	0
P45973	Chromobox protein homolog 5	2	0	9.9	0
P26373	60S ribosomal protein L13	2	0	10	0
P05109	Protein S100-A8	2	0	19	0
O00571	ATP-dependent RNA helicase DDX3X	4	0	7.4	0
P68032	Actin, alpha cardiac muscle 1	4	0	16.7	0
P0CG48	Polyubiquitin-C	3	0	36.8	0
P11142	Heat shock cognate 71 kDa protein	23	0	36.7	0
P57053	Histone H2B type F-S	4	0	19	0
P48594	Serpin B4	5	0	12.8	0
