# Supplementary material for: A proteomics approach for the identification of cullin-9 (CUL9) related signaling pathways in induced pluripotent stem cell models
Source: PLoS One. 2021 Mar 11;16(3):e0248000. doi: 10.1371/journal.pone.0248000 (PMC7951927; doi:10.1371/journal.pone.0248000)
Supplement: S2 Table — Identified proteins were present only in CUL9 immunoprecipitation and not in IgG control, with a 95% protein probability or higher, a 1% FDR, n = 1. (XLSX) [file pone.0248000.s014.xlsx]

## Sheet: SuppT2_iPSC upreg
Accesion Number	Protein name	Average Fold change
Q9UKR5	Probable ergosterol biosynthetic protein 28	1.73124
Q13907	Isopentenyl-diphosphate Delta-isomerase 1	1.43604
Q05655	Protein kinase C delta type	1.43895
Q9P2P6	StAR-related lipid transfer protein 9	1.36846
Q5BKU6	Putative uncharacterized protein LOC641298	1.65583
O00767	Acyl-CoA desaturase	1.52907
O95864	Fatty acid desaturase 2	1.45157
Q8TBQ9	Protein kish-A	1.60944
Q5VTL8	Pre-mRNA-splicing factor 38B	1.49114
Q9HBI1	Beta-parvin	1.58618
Q8N4H5	Mitochondrial import receptor subunit TOM5 homolog	1.52366
Q96S97	Myeloid-associated differentiation marker	1.35557
Q15629	Translocating chain-associated membrane protein 1	1.54174
A5PLL7	Transmembrane protein 189	1.5163
Q8WWQ0	PH-interacting protein	1.30768
O76062	Delta(14)-sterol reductase	1.99377
Q3MIT2	Putative tRNA pseudouridine synthase Pus10	1.89802
P03372	Estrogen receptor	1.70823
O43929	Origin recognition complex subunit 4	1.49478
Q15800	Methylsterol monooxygenase 1	1.68471
P21397	Amine oxidase [flavin-containing] A	1.68237
Q9Y241	HIG1 domain family member 1A	1.55563
Q15904	V-type proton ATPase subunit S1	1.32522
Q8NEW0	Zinc transporter 7	1.52679
Q3B7T1	Erythroid differentiation-related factor 1	1.30584
Q10981	Galactoside 2-alpha-L-fucosyltransferase 2	1.49226
Q9NVV4	Poly(A) RNA polymerase, mitochondrial	1.40703
Q13362	Serine/threonine-protein phosphatase 2A 56 kDa regulatory subunit gamma isoform	1.45967
O43913	Origin recognition complex subunit 5	1.34599
Q15392	Delta(24)-sterol reductase	1.45814
O15551	Claudin-3	1.43943
Q13610	Periodic tryptophan protein 1 homolog	1.43048
Q9UKT8	F-box/WD repeat-containing protein 2	1.4285
P51511	Matrix metalloproteinase-15	1.33742
O14792	Heparan sulfate glucosamine 3-O-sulfotransferase 1	1.39813
Q9UII4	E3 ISG15--protein ligase HERC5	1.39813
Q7Z6B7	SLIT-ROBO Rho GTPase-activating protein 1	1.38847
Q16880	2-hydroxyacylsphingosine 1-beta-galactosyltransferase	1.38751
Q9NX62	Inositol monophosphatase 3	1.33877
Q9BWM5	Zinc finger protein 416	1.38559
Q9P0S9	Transmembrane protein 14C	1.36895
Q8IYW2	Tetratricopeptide repeat protein 40	1.37984
Q09161	Nuclear cap-binding protein subunit 1	1.32854
