# Supplementary material for: A proteomics approach for the identification of cullin-9 (CUL9) related signaling pathways in induced pluripotent stem cell models
Source: PLoS One. 2021 Mar 11;16(3):e0248000. doi: 10.1371/journal.pone.0248000 (PMC7951927; doi:10.1371/journal.pone.0248000)
Supplement: S3 Table — Average normalized fold change of Clone #1 and Clone #2 is shown for significantly altered hits in iPSC and NPC datasets. Listed proteins are significantly (B-H method) altered in one clone and have an average normalized fold change of ≥1.2 or ≤ 0.8. (XLSX) [file pone.0248000.s015.xlsx]

## Sheet: SuppT3_iPSC downreg
Accesion Number	Protein name	Average Fold change
P46013	Antigen KI-67	0.769132
P35556	Fibrillin-2	0.750414
Q9BRA0	LSM domain-containing protein 1	0.716728
Q8IUR6	CREB3 regulatory factor	0.677597
P35754	Glutaredoxin-1	0.763702
P30414	NK-tumor recognition protein	0.610261
Q9H3H1	tRNA dimethylallyltransferase, mitochondrial	0.531632
Q9UBV2	Protein sel-1 homolog 1	0.514235
