# Supplementary material for: A proteomics approach for the identification of cullin-9 (CUL9) related signaling pathways in induced pluripotent stem cell models
Source: PLoS One. 2021 Mar 11;16(3):e0248000. doi: 10.1371/journal.pone.0248000 (PMC7951927; doi:10.1371/journal.pone.0248000)
Supplement: S4 Table — Average normalized fold change of Clone #1 and Clone #2 is shown for significantly altered hits in iPSC and NPC datasets. Listed proteins are significantly (B-H method) altered in one clone and have an average normalized fold change of ≥1.2 or ≤ 0.8. (XLSX) [file pone.0248000.s016.xlsx]

## Sheet: SuppT4_NPC upreg
Accesion Number	Protein name	Average fold change
P06454	Prothymosin alpha	1.86534
P22676	Calretinin	1.53328
Q96FZ2	UPF0361 protein C3orf37	1.48087
P04083	Annexin A1	1.21356
Q9HBM0	Vezatin	1.25355
Q9UII2	ATPase inhibitor, mitochondrial	1.27666
Q15645	Pachytene checkpoint protein 2 homolog	1.2048
P41225	Transcription factor SOX-3	1.33741
Q9NVR2	Integrator complex subunit 10	1.32174
P40692	DNA mismatch repair protein Mlh1	1.319
Q86UY8	5'-nucleotidase domain-containing protein 3	1.20629
Q9HCN8	Stromal cell-derived factor 2-like protein 1	1.29454
Q8N474	Secreted frizzled-related protein 1	1.27672
O94985	Calsyntenin-1	1.27407
Q8TD08	Mitogen-activated protein kinase 15	1.26702
Q9BY49	Peroxisomal trans-2-enoyl-CoA reductase	1.25392
Q96M93	Adenosine deaminase domain-containing protein 1	2.62498
Q15345	Leucine-rich repeat-containing protein 41	2.25528
P21980	Protein-glutamine gamma-glutamyltransferase 2	2.07672
Q9BW91	ADP-ribose pyrophosphatase, mitochondrial	1.48777
Q15398	Disks large-associated protein 5	1.63842
P39880	Homeobox protein cut-like 1	1.58151
Q9HCL0	Protocadherin-18	1.51289
Q9NZM1	Myoferlin	1.3064
Q96PQ0	VPS10 domain-containing receptor SorCS2	1.40864
Q6ZS30	Neurobeachin-like protein 1	1.40767
Q14CS0	UBX domain-containing protein 2B	1.37965
P20700	Lamin-B1	1.23689
Q8IWV8	E3 ubiquitin-protein ligase UBR2	1.32713
