# Supplementary material for: A proteomics approach for the identification of cullin-9 (CUL9) related signaling pathways in induced pluripotent stem cell models
Source: PLoS One. 2021 Mar 11;16(3):e0248000. doi: 10.1371/journal.pone.0248000 (PMC7951927; doi:10.1371/journal.pone.0248000)
Supplement: S5 Table — Average normalized fold change of Clone #1 and Clone #2 is shown for significantly altered hits in iPSC and NPC datasets. Listed proteins are significantly (B-H method) altered in one clone and have an average normalized fold change of ≥1.2 or ≤ 0.8. (XLSX) [file pone.0248000.s017.xlsx]

## Sheet: SuppT5_NPC Downreg
Accesion Number	Protein name	Average fold change
Q8N556	Actin filament-associated protein 1	0.795228
O60524	Nuclear export mediator factor NEMF	0.783737
Q15147	1-phosphatidylinositol 4,5-bisphosphate phosphodiesterase beta-4	0.783194
Q86YV5	Tyrosine-protein kinase SgK223	0.780484
O94875	Sorbin and SH3 domain-containing protein 2	0.762834
Q9Y3Y2	Chromatin target of PRMT1 protein	0.771906
Q8TBM8	DnaJ homolog subfamily B member 14	0.758616
P35754	Glutaredoxin-1	0.662818
Q16352	Alpha-internexin	0.727654
P61812	Transforming growth factor beta-2	0.534937
Q9Y216	Myotubularin-related protein 7	0.756968
O75628	GTP-binding protein REM 1	0.741904
Q9UBK7	Rab-like protein 2A	0.735249
Q6FI13	Histone H2A type 2-A	0.73423
P62750	60S ribosomal protein L23a	0.805924
P82673	28S ribosomal protein S35, mitochondrial	0.722117
Q9NTJ4	Alpha-mannosidase 2C1	0.721617
Q5VW38	Protein GPR107	0.710696
Q92804	TATA-binding protein-associated factor 2N	0.707746
Q01844	RNA-binding protein EWS	0.791574
P43003	Excitatory amino acid transporter 1	0.700426
Q92743	Serine protease HTRA1	0.699456
O60942	mRNA-capping enzyme	0.698971
Q5VU43	Myomegalin	0.772896
Q07283	Trichohyalin	0.766397
P52895	Aldo-keto reductase family 1 member C2	0.684112
Q14146	Unhealthy ribosome biogenesis protein 2 homolog	0.679858
Q92562	Polyphosphoinositide phosphatase	0.676098
P78362	SRSF protein kinase 2	0.75454
Q96RD7	Pannexin-1	0.630822
Q8IZ07	Ankyrin repeat domain-containing protein 13A	0.603449
P16401	Histone H1.5	0.747703
P62861	40S ribosomal protein S30	0.690848
Q96M89	Coiled-coil domain-containing protein 138	0.547262
Q8WW27	Putative C->U-editing enzyme APOBEC-4	0.47642
Q15751	Probable E3 ubiquitin-protein ligase HERC1	0.439917
Q9BQG2	Peroxisomal NADH pyrophosphatase NUDT12	0.365085
Q8TBQ9	Protein kish-A	0.285845
