# Supplementary material for: A proteomics approach for the identification of cullin-9 (CUL9) related signaling pathways in induced pluripotent stem cell models
Source: PLoS One. 2021 Mar 11;16(3):e0248000. doi: 10.1371/journal.pone.0248000 (PMC7951927; doi:10.1371/journal.pone.0248000)
Supplement: S6 Table — Average normalized fold change of Clone #1 and Clone #2 is shown for significantly altered hits in iPSC and NPC datasets. Listed proteins are significantly (B-H method) altered in one clone and have an average normalized fold change of ≥1.2 or ≤ 0.8. (XLSX) [file pone.0248000.s018.xlsx]

## Sheet: Sheet1
Antibody	Clonality	Source	Identifier	Dilution for Western	Dilution for IF
Rabbit anti-PAX6	monoclonal	Cell Signaling Techonology	Cat # 60433, AB_2797599	500	200
Mouse anti-TUBB3	monoclonal	Cell Signaling Techonology	Cat # 4466, AB_10270973	1000	500
Mouse anti-ZO-1	monoclonal	Thermo Fisher Scientific	Cat # 339100, AB_2533147	NA	500
Rabbit anti-CDK5RAP2	polyclonal	Bethyl Laboratories	Cat # IHC00063, AB_2076863	NA	200
Mouse anti-Nestin	monoclonal	STEMCELL Technologies	Cat # 60091, AB_2650581	1000	500
Rabbit anti-TBR1	polyclonal	Abcam	Cat # ab31940, AB_2200219	500	500
Mouse anti-CASP (CUX1)	monoclonal	Abcam	Cat # ab54583, AB_941209	200	200
mouse anti-Octamer-4	polyclonal	Cell Signaling Techonology	Cat # 75463, AB_2799870	500	500
Rabbit anti-Nanog	monoclonal	Cell Signaling Techonology	Cat # 4903S, AB_10559205	500	500
Rabbit anti-SOX2	monoclonal	Cell Signaling Techonology	Cat # 5049S, AB_10828386	500	500
mouse anti-Cleaved Caspase-3	polyclonal	Cell Signaling Techonology	Cat #9661S, AB_2341188	200	200
Rabbit anti-PARC	polyclonal	Bethyl Laboratories	Cat #300-98A	500	500
Rabbit anti-CUL7	polyclonal	Bethyl Laboratories	Cat #A300-223A, AB_2086853	1000	500
Rabbit anti-ANAPC7	polyclonal	Bethyl Laboratories	Cat #A302-551, AB_1998911	1000	500
mouse anti-FZR1	monoclonal	Abcam	Cat #ab3242, AB_2278688	200	NA
Rabbit anti-Cyclin-A2	monoclonal	Cell Signaling Techonology	Cat #4656T	1000	NA
mouse anti-MAP2	monoclonal	Thermo Fisher Scientific	Cat #131500, AB_2533001	1000	NA
mouse anti-beta-actin	monoclonal	Sigma	Cat #A1978, AB_476692	5000	NA
Alpha-Tubulin	monoclonal	Sigma	Cat #T9026, AB_477593	2000	1000
Rabbit anti-GAPDH	monoclonal	Cell Signaling Techonology	Cat #5147S	5000	NA
Peroxidase AffiniPure Donkey Anti-Rabbit IgG (H+L)	polyclonal	Jackson ImmunoResearch Inc	Cat # 711-035-152, AB_10015282	5000	NA
Peroxidase AffiniPure Donkey Anti-Mouse IgG (H+L)	polyclonal	Jackson ImmunoResearch Inc	Cat # 715-035-151, AB_2340771	5000	NA
mouse anti-Cytochrome c	monoclonal	BD Pharmingen	Cat #556433	200	NA
Rabbit anti-SOX3	polyclonal	Invitrogen	Cat #PA5-35983	500	NA
Rabbit anti-SCD1	polyclonal	Bethyl Laboratories	A305-259A-T	1000	NA
Rabbit anti-TM7SF2	polyclonal	Thermo Fisher Scientific	Cat #12033-1-AP	500	NA
Donkey anti Rabbit Alexa Fluor 647	polyclonal	Thermo Fisher Scientific	Cat # A-31573, AB_2536183	NA	500
Donkey anti Mouse Alexa Fluor 647	polyclonal	Thermo Fisher Scientific	Cat # A-31571, AB_162542	NA	500
Donkey anti Rabbit Alexa Fluor 546	polyclonal	Thermo Fisher Scientific	Cat # A-10040, AB_2534016	NA	500
Donkey anti Mouse Alexa Fluor 546	polyclonal	Thermo Fisher Scientific	Cat # A-10036, AB_2534012	NA	500
Donkey anti Rabbit Alexa Fluor 488	polyclonal	Thermo Fisher Scientific	Cat # A-21206, AB_2535792	NA	500
Donkey anti Mouse Alexa Fluor 488	polyclonal	Thermo Fisher Scientific	Cat # A-21202, AB_141607	NA	500
